# Supplementary material for: Impact of Laser Speed and Drug Particle Size on Selective Laser Sintering 3D Printing of Amorphous Solid Dispersions
Source: Pharmaceutics. 2021 Jul 27;13(8):1149. doi: 10.3390/pharmaceutics13081149 (PMC8400191; doi:10.3390/pharmaceutics13081149)
Supplement: Supplementary file 1 [file pharmaceutics-13-01149-s001.zip]

Archive with 1 entries (1 files):
- pharmaceutics-1290076-supplementary.pdf
